# Supplementary material for: Hospital and patient influencing factors of treatment schemes given to type 2 diabetes mellitus inpatients in Inner Mongolia, China
Source: F1000Res. 2016 Jul 5;5:1577. [Version 1] doi: 10.12688/f1000research.9095.1 (PMC4943291; doi:10.12688/f1000research.9095.1)
Supplement: Raw data of hospital and patient influencing factors on treatment schemes given for type 2 diabetes mellitus in patients in Inner Mongolia — The raw data of influencing factors on treatment schemes are provided. [file f1000research-5-9789-s0000.tgz]

Archive with 1 entries (1 files):
- e327e3f6-57f8-4a20-a974-5dafbd521c6f_Hospital_and_patient_influencing_factors_on_treatment_schemes_given_for_type_2_diabetes_mellitus_in_patients_in_Inner_Mongolia.csv
