# Supplementary material for: Hospital and patient influencing factors of treatment schemes given to type 2 diabetes mellitus inpatients in Inner Mongolia, China
Source: F1000Res. 2016 Jul 5;5:1577. [Version 1] doi: 10.12688/f1000research.9095.1 (PMC4943291; doi:10.12688/f1000research.9095.1)
Supplement: Raw data of hospital and patient influencing factors on treatment schemes given for type 2 diabetes mellitus in patients in Inner Mongolia — The raw data of influencing factors on treatment schemes are provided. [file f1000research-5-9789-s0000.tgz › e327e3f6-57f8-4a20-a974-5dafbd521c6f_Hospital_and_patient_influencing_factors_on_treatment_schemes_given_for_type_2_diabetes_mellitus_in_patients_in_Inner_Mongolia.csv]

id	clitp	pacat	cciscorea	male	ptreat	weight	agegr	edu1	oc1	ethni	marital1	incomegr	expendgr	dmdura	payer1	hoslevel	locat	hosref	outcome3gr
1	3	0	8	0	0	37.855072	2	0	0	0	1	2	3	1	0	0	2	0	2
2	3	1	12	0	0	37.855072	3	2	1	0	1	3	3	24	1	0	2	0	2
3	2	0	3	0	0	37.855072	0	2	0	0	1	2	2	5	0	0	2	0	2
4	3	1	5	0	1	37.855072	2	2	2	0	1	2	1	10	1	0	2	0	2
5	3	1	2	1	1	37.855072	0	3	2	0	1	3	3	10	0	0	2	0	2
6	3	1	8	0	1	37.855072	2	2	0	0	1	1	2	7	0	0	2	0	2
7	3	1	8	1	1	37.855072	0	2	2	1	1	2	1	12	1	0	2	0	2
8	3	1	6	1	1	37.855072	2	2	1	0	1	2	2	0	1	0	2	0	1
9	3	1	5	1	1	37.855072	0	2	0	0	1	3	3	1	0	0	2	0	2
10	3	1	3	1	1	37.855072	1	3	2	0	1	1	1	10	1	0	2	0	2
11	3	1	7	0	1	37.855072	1	2	1	0	1	2	2	0	1	0	2	0	2
12	3	1	6	0	1	37.855072	1	2	1	0	1	1	0	15	1	0	2	0	2
13	2	1	8	1	1	37.855072	2	3	2	0	1	2	2	10	1	0	2	0	2
14	3	1	4	0	1	37.855072	0	2	0	1	1	2	2	0	3	0	2	0	1
15	3	0	7	0	1	37.855072	0	2	0	0	1	0	0	8	3	0	2	0	2
16	3	1	7	1	1	37.855072	1	2	1	0	1	3	3	15	1	0	2	0	2
17	3	1	7	1	1	37.855072	1	3	1	0	1	3	1	17	1	0	2	0	2
18	3	1	10	0	0	37.855072	2	1	2	0	1	1	1	4	1	0	2	0	0
19	3	1	9	1	1	37.855072	3	2	1	0	1	0	0	16	1	0	2	0	2
20	3	1	11	0	1	37.855072	1	3	1	0	1	3	3	10	1	0	2	0	2
21	3	1	10	1	1	37.855072	1	2	1	0	1	2	2	10	1	0	2	0	2
22	3	1	9	0	0	37.855072	2	2	1	0	1	2	1	30	1	0	2	0	2
23	3	1	4	0	0	37.855072	0	3	2	0	1	3	2	0	0	0	2	0	2
24	3	0	1	0	1	37.855072	0	1	0	0	1	1	0	7	4	0	2	0	2
25	3	1	10	0	1	37.855072	2	1	1	1	1	1	1	3	1	0	2	0	2
26	3	1	10	0	1	37.855072	3	2	1	0	1	1	1	31	1	0	2	0	2
27	3	1	2	1	0	37.855072	0	3	2	0	1	2	1	5	0	0	2	0	2
28	3	1	6	1	1	37.855072	0	3	2	0	1	3	3	6	1	0	2	0	2
29	3	1	11	1	1	37.855072	2	2	1	0	1	3	3	15	1	0	2	0	2
30	3	1	2	0	1	37.855072	0	2	0	0	1	3	3	8	1	0	2	0	2
31	3	0	6	0	1	37.855072	1	2	1	0	1	1	3	3	1	0	2	0	2
32	3	1	9	1	1	37.855072	1	3	2	0	1	3	2	0	1	0	2	0	2
33	3	0	12	0	1	37.855072	3	2	0	0	0	0	1	7	0	0	2	0	2
34	3	0	9	0	1	37.855072	1	1	0	0	1	0	2	6	1	0	2	0	2
35	3	1	7	0	1	37.855072	1	2	1	0	1	3	3	1	1	0	2	0	2
36	3	1	8	1	1	37.855072	0	3	2	0	1	3	3	0	1	0	2	0	0
37	3	1	9	1	1	37.855072	2	2	1	0	1	3	3	13	1	0	2	0	2
38	3	1	8	0	1	37.855072	0	3	2	1	1	3	3	0	1	0	2	0	2
39	3	1	6	0	1	37.855072	2	2	1	0	1	3	3	9	1	0	2	0	2
40	3	1	7	1	1	37.855072	1	3	2	0	1	3	3	0	1	0	2	0	2
41	3	1	7	1	1	37.855072	1	2	2	0	1	3	2	0	4	0	2	0	2
42	3	1	7	0	0	37.855072	2	2	1	0	1	2	2	11	1	0	2	0	2
43	3	1	10	1	1	37.855072	1	3	2	1	1	3	3	2	1	0	2	0	2
44	3	1	8	0	1	37.855072	2	0	2	0	0	1	1	14	1	0	2	0	2
45	3	0	6	1	0	37.855072	1	2	2	0	1	1	1	17	1	0	2	0	2
46	3	1	5	0	1	37.855072	2	2	0	0	1	1	1	7	2	0	2	0	2
47	3	1	9	1	0	37.855072	3	2	1	0	1	1	0	8	0	0	2	0	2
48	3	1	6	1	0	37.855072	0	3	2	0	1	2	2	3	1	0	2	0	2
49	3	1	9	0	0	37.855072	2	2	1	0	1	3	3	6	4	0	2	0	1
50	3	1	9	0	1	37.855072	3	1	1	0	1	0	3	23	0	0	2	0	2
51	3	1	11	0	1	37.855072	3	2	1	0	1	3	3	19	4	0	2	0	2
52	2	1	3	0	1	37.855072	1	2	2	0	1	2	1	0	1	0	2	0	1
53	2	1	6	0	1	37.855072	2	3	2	0	1	3	3	3	1	0	2	0	1
54	3	1	7	0	0	37.855072	1	0	1	0	1	1	1	15	0	0	2	0	2
55	3	1	7	1	1	37.855072	0	3	2	0	1	3	3	5	1	0	2	0	2
56	3	0	8	1	0	37.855072	1	0	0	0	1	0	1	0	1	0	2	0	2
57	3	1	8	1	1	37.855072	1	2	2	0	1	3	3	4	1	0	2	0	2
58	3	0	6	0	0	37.855072	1	2	1	0	1	3	3	13	0	0	2	0	2
59	3	1	2	1	1	37.855072	0	3	2	0	1	3	3	0	1	0	2	0	2
60	2	0	7	0	1	37.855072	2	2	0	0	1	3	2	16	1	0	2	0	2
61	3	1	5	1	1	37.855072	1	2	2	0	1	1	1	2	1	0	2	0	2
62	3	1	7	1	1	37.855072	1	3	2	0	1	2	2	14	1	0	2	0	2
63	3	0	6	0	0	37.855072	2	0	0	0	1	0	1	12	0	0	2	0	2
64	2	0	3	0	1	37.855072	0	2	0	0	1	1	0	0	0	0	2	0	2
65	3	1	9	1	0	37.855072	1	2	2	0	1	2	3	0	1	0	2	0	2
66	3	1	4	1	1	37.855072	1	2	2	0	1	2	2	4	1	0	2	0	2
67	2	1	6	0	1	37.855072	0	2	2	0	1	2	2	0	1	0	2	0	0
68	3	1	8	0	0	37.855072	1	3	1	0	1	3	3	7	1	0	2	0	2
69	3	1	9	1	1	37.855072	1	2	2	0	1	3	3	3	1	0	2	0	1
70	3	1	7	0	1	37.855072	1	3	1	1	1	3	3	10	1	0	2	0	1
71	3	0	7	1	1	37.855072	0	2	0	0	1	3	3	5	0	0	2	0	2
72	3	1	10	0	1	37.855072	2	2	1	0	0	1	0	20	1	0	2	0	2
73	3	0	10	0	1	37.855072	1	1	0	1	0	0	0	6	0	0	2	0	2
74	3	1	10	0	1	37.855072	3	2	0	0	1	2	1	13	0	0	2	0	2
75	3	0	11	0	1	37.855072	3	0	1	0	0	1	0	10	0	0	2	0	2
76	3	1	8	0	1	37.855072	2	2	0	0	0	1	1	12	0	0	2	0	2
77	3	1	9	1	1	37.855072	1	2	2	0	1	2	2	12	1	0	2	0	2
78	3	1	7	1	1	37.855072	3	2	1	0	1	2	2	0	1	0	2	0	2
79	3	1	7	1	1	37.855072	0	2	2	0	1	2	3	4	1	0	2	0	2
80	3	1	10	1	1	37.855072	2	3	1	1	1	3	3	10	1	0	2	0	2
81	3	1	7	1	1	37.855072	0	3	2	0	1	3	2	8	1	0	2	0	2
82	3	1	5	0	1	37.855072	2	2	1	0	0	1	0	10	1	0	2	0	2
83	3	1	6	0	1	37.855072	1	2	2	0	0	2	2	10	1	0	2	0	2
84	3	1	8	1	1	37.855072	2	2	1	0	1	2	2	7	1	0	2	0	2
85	3	1	5	1	1	37.855072	1	3	2	0	1	3	3	4	1	0	2	0	2
86	3	1	6	0	0	37.855072	1	2	1	0	0	1	1	5	1	0	2	0	1
87	3	1	8	1	0	37.855072	2	2	1	0	1	2	1	6	2	0	2	0	1
88	3	1	8	1	1	37.855072	0	2	2	0	1	0	0	0	1	0	2	0	1
89	3	1	6	1	1	37.855072	0	2	0	0	1	0	1	11	1	0	2	0	2
90	3	1	6	1	0	37.855072	0	2	2	0	1	1	1	17	1	0	2	0	2
91	3	1	8	1	0	37.855072	2	2	1	0	1	3	2	18	1	0	2	0	2
92	3	1	12	0	0	37.855072	3	3	1	1	0	2	1	21	1	0	2	0	2
93	3	1	8	1	1	37.855072	2	3	1	0	1	3	2	15	1	0	2	0	2
94	3	1	12	1	0	37.855072	3	3	2	1	1	2	2	17	1	0	2	0	2
95	3	1	9	1	0	37.855072	2	2	1	0	1	3	2	13	1	0	2	0	2
96	3	1	4	1	1	37.855072	0	2	2	0	1	1	1	1	1	0	2	0	1
97	3	1	11	0	0	37.855072	3	1	1	0	1	3	3	28	0	0	2	0	2
98	3	0	10	1	0	37.855072	2	2	1	0	1	2	1	9	0	0	2	0	2
99	3	1	10	0	1	37.855072	1	2	1	1	0	1	1	7	1	0	2	0	1
100	3	0	4	0	1	37.855072	1	1	0	1	0	0	1	13	0	0	2	0	2
101	3	0	12	0	0	37.855072	2	2	0	1	1	3	3	0	3	0	2	0	2
102	3	1	5	1	0	37.855072	0	2	2	1	1	3	3	0	1	0	2	0	2
103	3	1	9	1	1	37.855072	3	0	1	0	0	1	1	13	1	0	2	0	2
104	3	1	8	0	1	37.855072	3	2	1	0	1	3	3	8	1	0	2	0	2
105	3	1	7	0	0	37.855072	3	3	2	0	0	3	3	10	1	0	2	0	2
106	3	1	5	0	0	37.855072	3	3	2	0	0	3	3	10	1	0	2	0	2
107	3	1	9	0	1	37.855072	2	1	1	0	1	2	2	11	1	0	2	0	2
108	3	1	6	0	0	37.855072	0	2	1	0	1	3	3	14	1	0	2	0	2
109	2	1	2	0	1	37.855072	0	2	0	1	1	3	2	5	1	0	2	0	2
110	3	1	11	0	1	37.855072	3	3	1	0	0	2	0	21	1	0	2	0	2
111	3	1	10	1	1	37.855072	2	3	1	0	1	3	3	15	1	0	2	0	2
112	3	1	5	1	1	37.855072	0	3	2	0	1	3	3	5	1	0	2	0	2
113	3	1	7	1	1	37.855072	1	3	2	0	1	3	3	13	1	0	2	0	2
114	3	1	11	0	1	37.855072	3	1	0	0	1	2	1	15	2	0	2	0	2
115	3	1	8	1	1	37.855072	1	2	2	0	1	3	3	3	1	0	2	0	1
116	3	1	11	0	1	37.855072	2	2	1	0	1	2	1	11	1	0	2	0	2
117	3	0	10	0	1	37.855072	3	0	0	0	1	0	2	8	1	0	2	0	2
118	3	1	7	0	1	37.855072	0	2	0	0	1	2	2	2	0	0	2	0	2
119	3	1	6	1	1	37.855072	1	2	2	0	1	3	3	7	1	0	2	0	2
120	3	1	6	0	1	37.855072	1	1	1	0	1	3	2	5	1	0	2	0	2
121	3	1	11	0	1	37.855072	2	3	1	0	1	3	3	10	4	0	2	0	2
122	1	1	3	0	1	37.855072	1	2	2	0	1	3	3	3	0	0	2	0	2
123	3	1	10	0	1	37.855072	2	3	2	0	1	3	3	5	1	0	2	0	2
124	3	1	5	0	1	37.855072	2	2	1	0	1	2	2	1	0	0	2	0	1
125	3	1	8	1	1	37.855072	2	2	1	0	1	3	3	5	1	0	2	0	2
126	3	1	10	1	1	37.855072	0	3	2	0	1	3	3	7	0	0	2	0	2
127	3	1	8	0	1	37.855072	1	2	1	0	0	3	3	7	0	0	2	0	2
128	3	1	6	0	0	37.855072	1	2	0	0	1	2	1	0	1	0	2	0	2
129	3	1	9	1	1	37.855072	1	2	2	0	1	3	3	6	0	0	2	0	2
130	3	0	6	1	1	37.855072	0	2	2	1	1	3	3	2	0	0	2	0	2
131	3	1	9	1	1	37.855072	1	2	2	0	1	3	2	26	0	0	2	0	2
132	3	1	7	1	1	37.855072	0	2	2	0	0	2	3	10	1	0	2	0	2
133	3	1	6	0	1	37.855072	2	2	1	0	1	2	2	0	1	0	2	0	2
134	3	1	4	1	1	37.855072	0	2	2	0	1	3	3	10	1	0	2	0	2
135	3	1	8	1	0	37.855072	0	2	2	0	1	3	3	8	4	0	2	0	2
136	3	1	6	1	0	37.855072	1	1	2	0	1	3	3	1	2	0	2	0	2
137	3	1	7	1	0	37.855072	2	2	1	0	0	3	3	0	1	0	2	0	1
138	3	1	6	1	1	37.855072	0	2	2	0	1	3	3	0	1	0	2	0	2
139	2	1	2	0	0	72.026403	0	0	2	0	0	1	1	5	2	1	2	0	0
140	0	1	2	1	1	72.026403	1	2	2	0	1	1	1	18	1	1	2	0	2
141	3	1	7	0	1	72.026403	2	2	1	0	1	3	0	0	2	1	2	0	2
142	2	0	4	0	1	72.026403	2	0	0	0	1	0	0	0	3	1	2	0	2
143	2	0	8	0	1	72.026403	2	0	0	0	1	0	0	0	3	1	2	0	0
144	2	0	8	0	1	72.026403	1	1	0	0	1	0	0	6	2	1	2	0	1
145	3	1	6	0	1	72.026403	2	2	0	0	1	1	1	23	2	1	2	0	2
146	2	0	4	0	1	72.026403	2	1	0	0	1	0	0	12	0	1	2	0	2
147	2	0	4	0	1	72.026403	2	0	0	0	1	0	0	9	3	1	2	0	2
148	2	1	4	1	1	72.026403	2	2	1	0	1	0	0	13	1	1	2	0	1
149	2	1	4	0	1	72.026403	3	2	1	0	1	1	2	24	2	1	2	0	2
150	2	0	3	0	1	72.026403	2	1	0	0	1	0	1	9	0	1	2	0	1
151	2	1	3	1	1	72.026403	1	2	2	0	1	1	1	2	1	1	2	0	2
152	2	0	4	0	1	72.026403	2	0	0	0	1	1	2	0	3	1	2	0	2
153	2	0	8	0	1	72.026403	2	0	0	0	1	1	2	0	3	1	2	0	0
154	3	1	8	0	1	72.026403	1	0	1	0	1	0	0	4	2	1	2	0	0
155	3	0	5	0	1	72.026403	3	0	0	0	0	0	1	17	3	1	2	0	0
156	0	1	1	1	1	72.026403	0	2	0	0	1	2	1	2	0	1	2	0	2
157	2	0	4	0	1	72.026403	2	0	0	0	1	1	0	4	3	1	2	0	0
158	2	0	7	0	1	72.026403	2	0	0	0	1	0	0	5	3	1	2	0	0
159	3	1	7	0	1	72.026403	3	0	0	0	1	0	1	13	2	1	2	0	2
160	2	1	4	0	1	72.026403	2	0	0	0	1	1	0	0	3	1	2	0	2
161	2	0	4	1	1	72.026403	2	2	0	0	1	1	1	5	2	1	2	0	0
162	2	0	3	1	1	72.026403	2	2	0	0	1	1	0	10	3	1	2	0	0
163	2	0	2	1	1	72.026403	0	2	2	0	1	2	0	0	0	1	2	0	2
164	2	0	4	0	1	72.026403	2	0	0	0	1	2	1	4	3	1	2	0	2
165	2	1	4	1	1	72.026403	0	2	2	0	1	1	0	1	0	1	2	0	2
166	3	1	7	0	1	72.026403	2	2	0	0	1	1	0	8	0	1	2	0	2
167	2	1	4	0	1	72.026403	2	2	1	0	1	1	0	3	2	1	2	0	2
168	2	1	3	1	1	72.026403	1	2	2	0	1	1	0	0	0	1	2	0	2
169	2	0	4	0	1	72.026403	3	0	0	0	1	0	0	12	0	1	2	0	1
170	2	0	5	0	1	72.026403	3	2	0	0	1	2	0	9	3	1	2	0	2
171	2	1	6	1	1	72.026403	2	2	1	0	1	3	0	18	1	1	2	0	2
172	2	1	10	1	1	72.026403	1	2	1	0	1	1	1	0	2	1	2	0	2
173	2	1	3	0	1	72.026403	1	1	1	0	1	0	0	10	3	1	2	0	2
174	3	1	7	1	1	72.026403	1	2	0	0	1	3	2	0	0	1	2	0	2
175	3	0	5	1	1	72.026403	0	2	0	0	1	1	0	13	0	1	2	0	2
176	3	1	3	1	1	72.026403	0	3	2	0	1	2	1	7	1	1	2	0	2
177	3	1	3	0	1	72.026403	0	2	0	0	1	0	0	3	2	1	2	0	2
178	2	0	6	1	1	72.026403	2	2	0	0	1	2	0	10	3	1	2	0	2
179	3	0	5	0	1	72.026403	2	0	0	0	1	0	0	3	0	1	2	0	2
180	3	1	5	0	1	72.026403	2	2	1	0	1	1	1	13	1	1	2	0	2
181	2	0	3	0	1	72.026403	1	2	0	0	1	1	1	0	0	1	2	0	2
182	2	1	1	1	1	72.026403	0	2	2	0	1	3	3	5	2	1	2	0	2
183	2	1	5	0	1	72.026403	2	2	1	0	1	1	2	8	2	1	2	0	2
184	1	1	4	1	1	72.026403	0	2	2	0	1	2	1	13	0	1	2	0	2
185	0	1	3	1	1	72.026403	2	2	1	0	1	1	1	19	0	1	2	0	2
186	0	0	3	0	1	72.026403	2	0	0	0	1	1	0	20	3	1	2	0	2
187	2	1	7	0	1	72.026403	2	2	1	0	1	2	2	20	1	1	2	0	0
188	1	1	5	1	1	72.026403	3	0	0	0	1	0	0	13	2	1	2	0	2
189	2	1	5	1	1	72.026403	0	2	2	0	1	3	1	4	0	1	2	0	0
190	2	1	8	1	1	72.026403	2	2	1	0	1	1	1	10	0	1	2	0	0
191	3	1	6	1	1	72.026403	2	2	1	0	1	1	1	10	2	1	2	0	2
192	2	1	2	1	1	72.026403	0	2	2	0	1	1	0	7	2	1	2	0	0
193	2	1	5	1	1	72.026403	3	2	1	0	1	1	0	15	1	1	2	0	0
194	3	1	4	1	1	72.026403	3	2	1	0	0	2	1	3	2	1	2	0	2
195	2	0	5	1	1	72.026403	3	2	0	0	0	1	1	12	0	1	2	0	2
196	3	0	6	1	1	72.026403	3	2	0	0	1	3	0	11	0	1	2	0	2
197	2	0	3	0	1	72.026403	1	0	0	0	1	2	0	0	0	1	2	0	2
198	2	0	3	1	1	72.026403	2	2	0	0	1	0	0	12	3	1	2	0	2
199	1	1	5	1	1	72.026403	3	0	0	0	1	0	0	15	2	1	2	0	2
200	2	0	8	0	1	72.026403	2	2	0	0	1	3	3	7	3	1	2	0	0
201	3	1	6	0	1	72.026403	2	0	0	0	1	0	3	20	0	1	2	0	2
202	2	0	4	0	1	72.026403	2	0	0	0	1	0	0	23	3	1	2	0	2
203	2	1	3	0	1	72.026403	1	2	0	0	1	0	0	8	0	1	2	0	2
204	0	0	4	0	1	72.026403	3	0	0	0	1	0	0	7	3	1	2	0	2
205	2	0	4	1	1	72.026403	2	1	0	0	1	0	0	6	3	1	2	0	1
206	2	0	4	1	1	72.026403	2	2	0	0	1	0	0	6	0	1	2	0	2
207	2	1	3	0	1	72.026403	1	2	0	0	1	3	1	4	0	1	2	0	2
208	2	0	5	1	1	72.026403	3	2	0	0	1	0	0	13	0	1	2	0	2
209	2	1	4	1	1	72.026403	2	2	0	0	1	2	1	5	0	1	2	0	2
210	2	0	4	0	1	72.026403	2	1	0	0	1	0	0	4	0	1	2	0	2
211	3	1	5	0	1	72.026403	1	0	0	0	1	0	0	10	0	1	2	0	2
212	3	1	3	1	1	72.026403	0	2	0	0	1	1	1	4	0	1	2	0	2
213	2	1	2	1	1	72.026403	0	2	2	0	1	1	1	4	0	1	2	0	2
214	1	0	2	1	0	72.026403	0	1	0	0	1	3	2	0	0	1	2	0	2
215	2	1	4	1	1	72.026403	3	0	1	0	1	1	1	17	4	1	2	0	0
216	3	1	3	1	1	72.026403	1	2	2	0	1	1	3	0	0	1	2	0	2
217	2	1	5	0	1	72.026403	3	2	0	0	1	1	1	16	0	1	2	0	0
218	2	0	3	1	1	72.026403	2	2	0	0	1	1	1	12	0	1	2	0	2
219	1	0	2	0	1	72.026403	0	2	2	0	1	3	0	4	1	1	2	0	0
220	2	0	3	1	1	72.026403	1	2	0	0	1	0	0	15	3	1	2	0	0
221	2	0	3	0	1	72.026403	0	1	0	0	1	0	0	14	0	1	2	0	2
222	2	1	3	0	1	72.026403	2	1	1	0	1	1	1	9	2	1	2	0	0
223	2	1	4	0	1	72.026403	2	2	0	0	1	1	0	4	2	1	2	0	0
224	2	0	5	0	1	72.026403	1	0	0	0	1	1	1	10	0	1	2	0	0
225	1	0	2	0	1	72.026403	0	2	0	0	1	1	0	0	0	1	2	0	2
226	2	0	2	1	1	72.026403	1	2	0	0	1	2	1	0	0	1	2	0	2
227	1	0	2	1	1	72.026403	0	2	0	0	1	2	1	0	0	1	2	0	2
228	3	0	5	0	1	72.026403	2	1	0	0	1	0	0	18	0	1	2	0	2
229	2	1	6	1	1	72.026403	3	2	1	0	1	2	3	7	0	1	2	0	0
230	2	0	4	0	1	72.026403	2	1	0	0	1	0	0	13	0	1	2	0	2
231	2	0	5	1	1	72.026403	3	2	0	0	1	1	0	7	0	1	2	0	2
232	2	0	4	1	1	72.026403	3	2	0	0	1	0	1	1	0	1	2	0	2
233	3	0	3	0	1	72.026403	0	2	0	0	1	1	0	3	3	1	2	0	2
234	2	0	4	0	1	72.026403	2	1	0	0	1	1	0	9	0	1	2	0	2
235	2	0	3	0	1	72.026403	1	0	0	0	1	2	1	4	0	1	2	0	2
236	1	0	4	1	1	72.026403	0	1	0	0	1	2	0	0	0	1	2	0	1
237	1	0	5	1	1	72.026403	3	2	0	0	1	1	0	10	0	1	2	0	2
238	2	1	1	1	1	72.026403	0	2	0	0	1	2	1	10	0	1	2	0	2
239	2	1	3	1	1	72.026403	1	2	1	0	1	3	2	20	0	1	2	0	2
240	3	0	5	0	1	38.696296	1	1	0	0	1	3	2	0	0	0	0	1	2
241	3	0	8	1	1	38.696296	3	2	0	0	1	1	2	10	3	0	0	1	2
242	3	1	10	1	0	38.696296	3	2	0	0	0	2	2	11	3	0	0	1	2
243	2	1	10	0	0	38.696296	3	0	0	0	1	0	2	19	0	0	0	1	2
244	3	1	6	1	1	38.696296	1	2	2	1	1	1	1	15	1	0	0	1	1
245	2	1	2	0	1	38.696296	1	0	0	0	1	0	1	2	3	0	0	1	2
246	3	1	2	1	1	38.696296	0	2	2	0	1	3	1	6	1	0	0	1	2
247	1	0	2	1	1	38.696296	0	2	0	0	1	1	2	4	0	0	0	1	2
248	3	1	4	1	1	38.696296	1	2	2	0	1	3	3	10	1	0	0	1	2
249	3	0	3	1	1	38.696296	0	2	0	0	1	3	1	5	3	0	0	1	2
250	2	1	2	0	1	38.696296	0	3	2	0	1	3	2	0	1	0	0	1	0
251	0	1	1	1	1	38.696296	0	2	2	0	1	0	3	1	1	0	0	1	2
252	3	1	6	0	1	38.696296	1	2	1	0	1	3	2	10	1	0	0	1	2
253	3	1	5	1	1	38.696296	2	2	1	0	1	3	3	0	1	0	0	1	2
254	3	1	3	1	1	38.696296	0	3	2	0	1	3	3	8	1	0	0	1	2
255	0	0	1	0	1	38.696296	0	0	0	0	1	1	0	5	3	0	0	1	2
256	3	1	10	0	1	38.696296	3	2	2	0	1	2	0	9	1	0	0	1	2
257	3	0	6	0	1	38.696296	1	0	0	0	1	1	1	3	3	0	0	1	2
258	3	1	6	0	1	38.696296	1	0	2	0	1	3	3	20	1	0	0	1	2
259	2	0	5	1	1	38.696296	1	2	2	0	1	3	3	6	3	0	0	1	2
260	3	1	7	1	1	38.696296	3	2	1	0	1	3	1	10	1	0	0	1	2
261	2	0	3	1	1	38.696296	1	2	2	0	1	1	3	10	3	0	0	1	2
262	3	1	6	0	0	38.696296	1	2	2	0	1	2	2	16	1	0	0	1	2
263	3	0	3	1	1	38.696296	1	2	2	0	1	3	1	13	3	0	0	1	2
264	3	1	6	1	1	38.696296	1	2	2	0	1	3	1	13	1	0	0	1	2
265	1	1	3	0	0	38.696296	1	0	1	0	1	2	1	12	1	0	0	1	2
266	2	1	7	1	1	38.696296	3	2	1	0	1	3	2	15	1	0	0	1	2
267	2	1	3	1	1	38.696296	1	2	1	0	1	3	3	11	1	0	0	1	2
268	3	1	7	1	1	38.696296	3	2	1	0	1	2	0	17	1	0	0	1	2
269	3	1	6	1	1	38.696296	1	1	2	0	1	2	2	7	1	0	0	1	2
270	3	1	6	1	1	38.696296	2	0	1	0	1	1	1	14	1	0	0	1	2
271	2	0	2	0	1	38.696296	0	1	0	0	1	2	2	10	0	0	0	1	2
272	3	0	8	1	1	38.696296	3	2	0	0	1	1	2	5	3	0	0	1	2
273	3	1	6	0	1	38.696296	2	2	1	0	1	2	1	10	1	0	0	1	2
274	2	1	5	1	1	38.696296	2	2	0	0	1	3	1	6	3	0	0	1	2
275	1	1	3	0	1	38.696296	1	2	0	0	1	1	0	2	1	0	0	1	2
276	3	1	3	0	1	38.696296	0	2	2	0	1	3	3	7	1	0	0	1	2
277	3	1	4	1	0	38.696296	1	2	2	0	1	2	3	2	0	0	0	1	2
278	3	1	5	1	1	38.696296	2	2	0	0	1	1	1	12	3	0	0	1	2
279	3	1	5	0	1	38.696296	3	1	0	0	1	1	0	5	0	0	0	1	2
280	3	0	3	1	1	38.696296	0	2	0	0	1	3	3	4	3	0	0	1	2
281	3	1	4	1	1	38.696296	1	2	2	0	1	3	2	11	1	0	0	1	2
282	3	1	3	1	1	38.696296	1	2	2	0	1	2	1	11	1	0	0	1	2
283	2	1	1	0	1	38.696296	0	1	2	0	1	3	3	7	3	0	0	1	2
284	2	0	4	0	1	38.696296	2	2	0	1	1	2	1	13	0	0	0	1	2
285	0	1	1	1	1	38.696296	0	2	2	0	1	3	3	3	1	0	0	1	2
286	2	1	2	0	1	38.696296	0	3	2	0	1	3	2	0	1	0	0	1	0
287	3	0	5	1	1	38.696296	3	1	0	0	1	1	1	22	3	0	0	1	2
288	3	1	5	1	1	38.696296	2	1	1	0	1	3	3	4	3	0	0	1	1
289	3	0	5	0	1	38.696296	2	2	0	0	1	1	1	4	0	0	0	1	2
290	3	0	4	0	1	38.696296	2	1	0	0	1	1	1	12	3	0	0	1	2
291	3	0	3	1	1	38.696296	0	2	0	0	1	2	2	6	3	0	0	1	1
292	1	1	2	1	1	38.696296	0	2	0	0	0	3	3	2	3	0	0	1	2
293	1	1	3	1	1	38.696296	0	2	2	0	1	2	2	1	1	0	0	1	2
294	3	1	5	1	1	38.696296	1	2	2	0	1	3	3	6	3	0	0	1	2
295	3	0	3	1	1	38.696296	0	2	2	0	1	3	3	6	3	0	0	1	2
296	2	0	6	0	1	38.696296	3	2	0	0	1	3	3	2	3	0	0	1	2
297	3	0	6	1	1	38.696296	2	0	0	0	1	0	0	12	3	0	0	1	2
298	3	1	3	0	1	38.696296	0	2	2	0	1	2	1	7	3	0	0	1	2
299	2	0	1	1	1	38.696296	0	2	2	1	1	1	0	1	3	0	0	1	1
300	2	0	4	0	1	38.696296	2	1	0	0	1	3	2	13	3	0	0	1	1
301	3	1	3	1	1	38.696296	0	2	2	0	1	3	1	7	1	0	0	1	1
302	1	1	6	1	1	38.696296	2	2	2	0	1	2	1	12	1	0	0	1	2
303	2	0	3	0	1	38.696296	1	1	0	0	1	0	1	0	3	0	0	1	2
304	2	1	7	0	1	38.696296	2	2	1	0	1	2	1	12	1	0	0	1	0
305	3	1	8	1	1	38.696296	3	1	1	0	1	0	1	19	1	0	0	1	2
306	3	0	6	1	1	38.696296	0	2	0	0	1	1	1	13	3	0	0	1	2
307	3	1	8	1	1	38.696296	1	2	1	0	1	1	1	13	1	0	0	1	2
308	3	1	3	1	0	38.696296	0	2	2	0	1	3	3	10	1	0	0	1	2
309	2	1	4	1	1	38.696296	0	3	2	0	1	3	3	9	1	0	0	1	2
310	2	1	7	0	1	38.696296	3	0	1	0	1	1	1	16	1	0	0	1	2
311	1	1	2	1	1	38.696296	0	1	2	0	1	3	2	3	1	0	0	1	2
312	3	1	4	1	1	38.696296	1	3	2	0	1	3	3	7	1	0	0	1	2
313	2	1	5	1	1	38.696296	3	3	2	1	1	3	3	6	1	0	0	1	2
314	3	1	3	1	1	38.696296	0	3	2	0	1	3	3	0	1	0	0	1	2
315	3	1	4	1	1	38.696296	1	3	2	0	1	3	3	12	1	0	0	1	2
316	3	1	8	0	1	38.696296	1	2	2	0	1	2	2	9	1	0	0	1	2
317	3	0	5	0	1	38.696296	3	0	0	0	1	3	3	20	3	0	0	1	2
318	3	1	4	0	1	38.696296	1	2	2	0	1	2	1	3	1	0	0	1	2
319	3	0	8	0	1	38.696296	2	2	0	0	1	3	1	7	3	0	0	1	1
320	3	1	6	1	1	38.696296	1	3	2	1	1	3	3	5	1	0	0	1	1
321	3	1	11	1	1	38.696296	3	2	1	0	1	3	3	4	1	0	0	1	2
322	3	1	5	0	1	38.696296	1	2	2	1	1	3	3	9	1	0	0	1	2
323	3	1	6	0	1	38.696296	2	2	2	0	1	3	3	15	1	0	0	1	2
324	3	0	6	0	1	38.696296	3	0	0	0	0	0	1	28	3	0	0	1	2
325	2	1	5	1	1	38.696296	1	2	2	0	1	3	1	4	1	0	0	1	2
326	1	1	4	1	1	38.696296	0	2	2	0	0	1	1	13	1	0	0	1	2
327	3	1	6	1	1	38.696296	1	2	2	0	1	3	3	26	1	0	0	1	2
328	3	1	4	0	1	38.696296	1	2	2	0	1	3	3	3	1	0	0	1	2
329	3	1	7	1	1	38.696296	3	2	1	0	1	3	1	13	1	0	0	1	2
330	0	0	3	0	1	38.696296	2	0	0	0	1	0	0	3	0	0	0	1	2
331	3	0	6	1	1	38.696296	0	2	0	0	1	2	1	0	3	0	0	1	2
332	2	1	4	1	1	38.696296	2	1	0	0	1	1	0	7	3	0	0	1	2
333	0	1	1	1	1	38.696296	0	3	2	0	1	3	3	0	1	0	0	1	2
334	2	0	1	0	1	38.696296	0	0	0	0	1	1	0	7	0	0	0	1	2
335	1	0	2	1	1	38.696296	0	0	0	0	1	1	1	4	0	0	0	1	2
336	3	0	6	0	1	38.696296	1	2	0	0	1	3	2	13	3	0	0	1	2
337	3	1	3	1	1	38.696296	0	2	2	0	1	3	1	7	1	0	0	1	2
338	3	0	4	1	1	38.696296	0	2	0	0	1	2	0	2	3	0	0	1	2
339	3	0	5	1	1	38.696296	0	2	2	0	1	2	1	1	3	0	0	1	2
340	3	0	7	0	1	38.696296	2	0	1	0	1	1	0	5	1	0	0	1	2
341	2	1	6	0	1	38.696296	3	1	1	0	1	3	3	30	1	0	0	1	2
342	3	1	4	0	0	38.696296	2	2	1	0	1	3	1	12	1	0	0	1	1
343	3	1	6	0	1	38.696296	2	1	0	0	1	1	1	8	0	0	0	1	2
344	3	0	3	1	1	38.696296	1	2	2	0	1	2	2	5	3	0	0	1	1
345	2	0	2	1	1	38.696296	0	2	2	0	1	3	1	1	3	0	0	1	2
346	3	0	6	1	1	38.696296	2	2	2	0	1	2	1	10	3	0	0	1	2
347	3	1	6	0	1	38.696296	3	2	2	0	1	3	2	13	1	0	0	1	1
348	3	1	9	1	0	38.696296	2	1	2	0	1	2	1	6	3	0	0	1	1
349	3	1	5	1	1	38.696296	3	1	2	0	1	0	0	0	3	0	0	1	2
350	3	0	7	1	1	38.696296	3	0	0	0	1	1	0	3	0	0	0	1	2
351	3	0	3	1	1	38.696296	1	2	2	0	1	3	1	11	3	0	0	1	2
352	2	0	3	0	1	38.696296	2	2	2	0	1	3	1	13	3	0	0	1	2
353	1	0	4	1	1	38.696296	2	2	2	0	1	2	1	13	3	0	0	1	2
354	3	0	7	1	1	38.696296	2	2	2	0	1	2	1	13	3	0	0	1	1
355	2	0	3	0	1	38.696296	0	1	2	0	1	2	0	2	3	0	0	1	2
356	3	1	6	1	0	38.696296	1	2	2	0	1	2	0	12	1	0	0	1	2
357	3	1	6	1	0	38.696296	1	2	2	0	1	3	1	11	1	0	0	1	2
358	3	0	3	1	1	38.696296	0	2	0	0	1	3	1	4	3	0	0	1	2
359	2	0	3	0	1	38.696296	1	2	2	0	1	1	1	0	3	0	0	1	1
360	3	1	6	0	1	38.696296	1	2	2	0	1	2	0	5	1	0	0	1	2
361	3	1	8	1	1	38.696296	1	2	2	0	1	2	1	11	1	0	0	1	2
362	3	1	2	1	1	38.696296	0	3	2	0	1	3	2	5	1	0	0	1	2
363	2	0	5	1	1	38.696296	1	1	2	0	1	3	3	6	3	0	0	1	2
364	2	0	1	1	1	38.696296	0	1	2	0	1	3	3	0	3	0	0	1	2
365	2	0	7	1	1	38.696296	2	2	2	0	1	2	1	3	3	0	0	1	1
366	2	1	8	1	1	38.696296	1	2	2	0	1	3	1	6	1	0	0	1	2
367	3	0	6	0	1	38.696296	1	2	0	0	1	2	1	4	3	0	0	1	2
368	0	0	1	0	1	38.696296	0	1	0	0	1	1	0	1	3	0	0	1	2
369	3	1	4	0	1	38.696296	2	1	0	0	1	2	3	25	3	0	0	1	2
370	3	1	6	1	1	38.696296	2	2	0	0	1	3	1	17	3	0	0	1	2
371	2	1	3	0	1	38.696296	1	2	2	0	1	3	3	8	1	0	0	1	2
372	2	1	3	1	1	38.696296	1	2	2	0	0	3	2	11	1	0	0	1	2
373	2	1	5	0	1	38.696296	3	2	0	0	1	3	3	2	3	0	0	1	1
374	2	1	4	1	1	38.696296	1	2	0	0	1	1	1	3	3	0	0	1	2
375	3	1	7	0	1	38.696296	2	0	0	0	1	0	1	11	3	0	0	1	2
376	3	1	5	1	1	38.696296	0	2	2	0	1	3	0	0	1	0	0	1	2
377	3	0	2	1	1	38.696296	0	1	0	0	1	2	2	12	0	0	0	1	2
378	3	1	3	1	1	38.696296	1	2	2	0	1	3	3	0	1	0	0	1	2
379	3	1	8	0	1	38.696296	2	3	1	0	1	3	2	5	1	0	0	1	1
380	3	0	3	1	1	38.696296	0	1	0	0	1	0	0	0	0	0	0	1	2
381	3	0	6	1	1	38.696296	1	2	0	0	1	3	3	2	3	0	0	1	2
382	3	1	10	1	1	38.696296	3	2	0	0	1	3	1	13	3	0	0	1	2
383	3	1	6	1	1	38.696296	2	2	0	0	0	0	2	0	3	0	0	1	2
384	3	1	5	1	1	38.696296	0	1	2	0	1	2	2	2	3	0	0	1	2
385	3	1	5	1	1	38.696296	2	2	1	0	1	2	1	9	1	0	0	1	2
386	3	1	5	1	1	38.696296	2	2	1	0	1	3	1	6	1	0	0	1	2
387	3	1	7	0	1	38.696296	1	1	1	0	1	2	1	10	1	0	0	1	2
388	3	0	4	0	1	38.696296	1	2	0	0	1	3	0	5	0	0	0	1	2
389	3	1	3	0	1	38.696296	1	2	1	0	1	3	1	7	1	0	0	1	2
390	0	1	2	0	1	38.696296	1	0	0	0	1	3	0	0	0	0	0	1	2
391	0	1	1	1	1	38.696296	0	2	2	0	1	3	1	2	1	0	0	1	2
392	2	1	2	1	1	38.696296	0	2	2	0	1	3	3	3	1	0	0	1	2
393	3	1	3	1	1	38.696296	0	2	2	0	1	3	3	5	1	0	0	1	2
394	2	1	5	0	1	38.696296	3	2	1	0	1	1	1	15	1	0	0	1	2
395	3	1	4	1	1	38.696296	0	2	2	0	1	3	0	10	1	0	0	1	2
396	3	1	6	0	1	38.696296	3	2	1	1	0	1	1	15	1	0	0	1	2
397	3	1	2	1	1	38.696296	0	2	2	0	1	3	3	23	1	0	0	1	2
398	2	1	9	1	1	38.696296	3	2	1	0	1	2	1	3	1	0	0	1	2
399	3	1	6	0	1	38.696296	2	2	1	0	1	3	1	21	1	0	0	1	2
400	3	0	7	1	1	38.696296	2	2	0	0	1	3	3	14	3	0	0	1	2
401	3	1	6	0	1	38.696296	1	2	2	0	1	2	1	1	1	0	0	1	2
402	3	1	7	1	1	38.696296	1	2	2	0	1	3	3	10	1	0	0	1	2
403	3	0	4	0	1	38.696296	2	1	0	0	1	0	0	6	0	0	0	1	0
404	3	1	8	1	1	38.696296	1	2	1	0	1	1	0	13	1	0	0	1	2
405	3	1	3	1	1	38.696296	0	2	2	0	1	3	3	13	0	0	0	1	2
406	1	1	5	1	1	38.696296	1	2	2	0	1	3	3	12	1	0	0	1	2
407	3	0	3	0	1	38.696296	1	0	2	0	1	1	1	9	3	0	0	1	2
408	3	0	6	0	1	38.696296	1	0	0	0	1	3	2	8	0	0	0	1	2
409	3	0	5	1	1	38.696296	0	1	0	0	1	3	3	14	3	0	0	1	2
410	3	0	6	1	1	38.696296	3	2	0	0	1	3	2	7	3	0	0	1	2
411	3	1	2	1	1	38.696296	0	3	2	0	1	3	1	10	1	0	0	1	1
412	3	0	5	1	1	38.696296	0	2	0	0	1	1	1	1	3	0	0	1	2
413	3	0	3	1	1	38.696296	0	2	0	0	1	1	1	0	3	0	0	1	2
414	2	1	7	1	1	38.696296	1	2	1	0	1	1	1	0	1	0	0	1	2
415	3	1	4	0	1	38.696296	1	2	2	0	1	3	1	1	1	0	0	1	2
416	3	1	4	0	1	38.696296	1	2	2	0	1	3	3	6	1	0	0	1	2
417	3	1	4	1	1	38.696296	2	2	1	0	1	2	1	9	1	0	0	1	2
418	3	1	7	0	1	38.696296	3	2	1	0	1	3	3	14	1	0	0	1	2
419	3	0	7	1	1	38.696296	1	2	0	0	1	1	1	17	0	0	0	1	2
420	2	1	4	0	0	123.29944	2	0	0	0	1	0	1	10	0	1	0	0	2
421	2	1	8	0	0	123.29944	3	0	0	0	1	0	1	7	0	1	0	0	2
422	2	0	7	0	1	123.29944	3	0	0	0	0	0	0	1	3	1	0	0	2
423	2	1	4	0	1	123.29944	2	1	0	0	1	0	0	7	0	1	0	0	2
424	2	1	3	1	1	123.29944	1	2	0	0	1	2	0	2	1	1	0	0	2
425	2	0	3	0	1	123.29944	1	2	0	0	1	1	0	6	3	1	0	0	0
426	2	0	2	0	1	123.29944	1	1	0	0	1	0	0	5	3	1	0	0	2
427	2	0	1	1	0	123.29944	0	2	0	0	1	2	1	2	3	1	0	0	2
428	2	0	4	0	1	123.29944	2	0	0	0	1	0	0	6	3	1	0	0	0
429	2	0	7	0	1	123.29944	3	0	0	0	0	0	1	8	0	1	0	0	1
430	2	0	5	1	1	123.29944	3	0	0	0	0	0	0	15	0	1	0	0	2
431	2	1	3	1	1	123.29944	1	2	2	0	1	3	2	7	0	1	0	0	0
432	0	1	1	0	1	123.29944	0	2	2	0	1	2	1	0	1	1	0	0	2
433	2	0	8	0	0	123.29944	3	0	0	0	1	0	0	9	3	1	0	0	2
434	2	1	3	1	1	123.29944	1	2	2	0	1	2	1	3	1	1	0	0	2
435	2	1	5	1	1	123.29944	1	2	1	0	1	2	1	10	3	1	0	0	2
436	2	1	2	1	1	123.29944	0	2	2	0	1	1	1	2	1	1	0	0	1
437	2	0	8	1	0	123.29944	3	0	0	0	0	0	0	4	3	1	0	0	2
438	2	0	4	1	1	123.29944	2	2	0	0	1	1	0	6	3	1	0	0	0
439	3	0	6	0	0	123.29944	3	0	0	0	0	0	1	15	3	1	0	0	2
440	2	0	4	0	1	123.29944	2	0	0	0	1	0	0	7	0	1	0	0	0
441	2	0	6	0	1	123.29944	3	0	0	0	0	0	0	12	3	1	0	0	2
442	3	1	5	0	1	123.29944	2	1	0	0	1	0	0	5	0	1	0	0	2
443	2	0	6	0	1	123.29944	3	0	0	0	1	0	0	9	3	1	0	0	2
444	2	0	4	1	0	123.29944	2	1	0	0	1	0	0	4	0	1	0	0	2
445	2	0	4	0	1	123.29944	2	0	0	0	1	0	0	7	3	1	0	0	2
446	2	0	4	0	1	123.29944	1	0	0	0	1	1	0	1	3	1	0	0	2
447	2	1	4	0	1	123.29944	2	0	0	0	1	0	0	6	2	1	0	0	0
448	2	0	3	0	1	123.29944	1	0	0	0	1	1	0	1	0	1	0	0	2
449	2	0	4	0	1	123.29944	1	0	0	0	1	1	0	5	3	1	0	0	1
450	2	1	1	1	1	123.29944	0	2	2	0	1	3	1	1	1	1	0	0	2
451	2	0	4	0	1	123.29944	1	0	0	0	1	1	0	2	3	1	0	0	2
452	2	0	3	0	1	123.29944	2	1	0	0	1	0	0	3	3	1	0	0	2
453	3	0	2	1	1	123.29944	0	2	0	0	1	1	1	1	3	1	0	0	2
454	3	0	4	0	1	123.29944	2	0	0	0	1	1	0	3	3	1	0	0	2
455	1	0	4	1	1	123.29944	2	1	0	0	1	0	1	4	3	1	0	0	2
456	2	1	7	0	1	123.29944	3	0	0	0	0	0	1	10	0	1	0	0	2
457	3	0	6	1	1	123.29944	2	0	0	0	1	1	0	2	0	1	0	0	2
458	2	1	4	0	0	123.29944	2	0	0	0	1	0	0	2	3	1	0	0	2
459	2	1	6	0	0	123.29944	3	0	0	0	0	0	0	12	2	1	0	0	2
460	2	1	4	1	1	123.29944	2	2	1	0	1	1	1	32	1	1	0	0	2
461	2	0	9	0	1	123.29944	3	0	0	0	0	0	1	12	3	1	0	0	2
462	2	0	3	0	1	123.29944	1	1	0	0	1	0	0	8	3	1	0	0	1
463	1	0	3	1	1	123.29944	1	1	0	0	1	1	3	28	0	1	0	0	2
464	2	1	6	0	1	123.29944	3	0	0	0	1	0	0	10	2	1	0	0	2
465	2	0	6	0	1	123.29944	3	0	0	0	1	0	0	8	3	1	0	0	2
466	2	0	6	1	0	123.29944	1	2	0	0	1	3	1	3	0	1	0	0	1
467	2	1	7	0	1	123.29944	2	1	0	0	1	0	0	7	0	1	0	0	2
468	2	0	5	1	1	123.29944	0	2	0	0	0	0	1	28	3	1	0	0	2
469	3	0	3	0	0	123.29944	1	1	0	0	1	0	0	6	3	1	0	0	2
470	0	1	7	0	0	123.29944	3	0	0	0	0	0	0	2	0	1	0	0	2
471	2	0	2	1	1	123.29944	1	2	0	0	1	1	1	5	3	1	0	0	2
472	3	0	4	1	1	123.29944	1	2	0	0	1	0	1	4	0	1	0	0	2
473	2	0	8	0	1	123.29944	3	0	0	0	0	0	0	2	0	1	0	0	0
474	2	0	6	0	0	123.29944	3	0	0	0	0	0	0	3	3	1	0	0	1
475	0	0	1	1	1	123.29944	0	2	0	0	0	3	1	1	0	1	0	0	2
476	2	1	5	1	1	123.29944	3	2	1	0	1	3	1	10	1	1	0	0	2
477	2	0	7	0	0	123.29944	3	0	0	0	0	0	1	1	0	1	0	0	2
478	2	1	2	1	1	123.29944	1	2	2	0	1	3	2	4	1	1	0	0	2
479	3	1	3	1	1	40.972549	0	2	2	0	1	2	2	4	2	0	1	1	2
480	3	1	6	1	1	40.972549	2	2	0	0	1	3	2	2	2	0	1	1	1
481	1	0	2	0	1	40.972549	0	2	0	0	1	0	0	5	2	0	1	1	0
482	2	1	2	1	0	40.972549	0	2	2	0	1	2	2	3	1	0	1	1	0
483	3	1	3	1	1	40.972549	0	2	2	0	1	3	2	11	2	0	1	1	1
484	3	0	5	1	0	40.972549	0	2	0	0	1	1	0	8	3	0	1	1	2
485	2	0	2	1	1	40.972549	0	2	0	0	1	2	3	2	2	0	1	1	0
486	2	1	2	0	1	40.972549	0	2	2	0	1	3	2	0	1	0	1	1	1
487	2	1	5	1	0	40.972549	0	1	0	0	0	0	0	0	1	0	1	1	0
488	3	0	3	1	1	40.972549	0	2	0	0	1	3	3	14	3	0	1	1	2
489	2	1	2	1	0	40.972549	1	2	1	0	1	2	2	0	1	0	1	1	2
490	3	0	4	1	1	40.972549	1	1	0	0	1	1	1	13	3	0	1	1	2
491	2	1	8	1	1	40.972549	1	2	1	0	1	3	2	2	1	0	1	1	1
492	2	1	5	1	0	40.972549	1	2	2	0	1	0	2	5	2	0	1	1	2
493	2	1	2	0	0	40.972549	1	2	1	0	1	2	2	5	1	0	1	1	0
494	2	0	3	0	1	40.972549	1	1	0	0	1	1	1	4	3	0	1	1	2
495	3	1	4	1	1	40.972549	1	2	2	0	1	3	3	10	0	0	1	1	2
496	3	1	6	0	1	40.972549	1	2	2	0	1	3	3	5	2	0	1	1	2
497	3	1	6	1	1	40.972549	1	2	2	0	1	2	2	23	1	0	1	1	2
498	2	1	4	1	1	40.972549	1	3	2	1	1	2	0	13	2	0	1	1	2
499	2	1	3	1	0	40.972549	1	2	1	0	1	3	1	0	1	0	1	1	0
500	3	1	6	0	1	40.972549	1	2	0	0	1	3	3	1	1	0	1	1	0
501	3	0	6	0	1	40.972549	1	2	0	0	1	1	1	0	3	0	1	1	2
502	3	1	6	0	0	40.972549	1	0	0	0	1	1	1	0	3	0	1	1	2
503	2	1	3	1	1	40.972549	1	2	2	0	1	2	2	4	1	0	1	1	1
504	3	1	4	0	1	40.972549	1	2	1	0	1	3	1	10	1	0	1	1	2
505	2	1	3	0	1	40.972549	1	2	1	0	1	3	3	4	0	0	1	1	2
506	2	1	6	1	0	40.972549	1	2	1	0	1	3	3	6	1	0	1	1	2
507	2	1	3	0	1	40.972549	1	2	2	0	1	2	2	20	1	0	1	1	2
508	2	1	4	1	1	40.972549	1	2	2	0	1	1	1	10	1	0	1	1	2
509	2	1	4	1	1	40.972549	1	2	1	0	1	3	2	7	1	0	1	1	2
510	2	1	3	1	0	40.972549	1	3	1	0	1	3	3	5	1	0	1	1	2
511	2	1	5	0	1	40.972549	2	2	1	0	1	3	1	4	1	0	1	1	0
512	2	1	3	1	0	40.972549	1	2	1	0	1	2	2	4	1	0	1	1	1
513	3	0	7	0	1	40.972549	2	1	0	0	1	3	2	8	3	0	1	1	2
514	2	1	4	0	1	40.972549	2	2	0	0	1	3	3	3	2	0	1	1	1
515	2	1	5	0	0	40.972549	2	2	1	0	1	3	2	13	1	0	1	1	1
516	2	1	5	1	0	40.972549	2	2	1	1	1	3	2	0	1	0	1	1	0
517	3	0	6	0	1	40.972549	2	1	0	0	1	1	0	30	3	0	1	1	1
518	2	1	5	1	1	40.972549	2	2	0	0	1	1	1	3	3	0	1	1	1
519	2	1	4	1	1	40.972549	2	2	1	0	1	3	2	1	3	0	1	1	2
520	2	1	6	0	1	40.972549	2	2	1	0	1	2	2	13	1	0	1	1	2
521	3	1	4	1	0	40.972549	2	1	0	0	1	1	0	0	3	0	1	1	2
522	2	1	10	1	1	40.972549	2	2	1	1	1	2	2	4	1	0	1	1	2
523	2	1	5	1	0	40.972549	2	2	1	1	1	3	3	10	3	0	1	1	2
524	2	0	4	0	1	40.972549	2	2	0	0	1	3	3	15	2	0	1	1	0
525	2	1	4	1	1	40.972549	2	1	1	0	1	2	2	6	1	0	1	1	2
526	2	1	5	1	1	40.972549	2	2	1	0	1	3	3	3	1	0	1	1	2
527	3	1	8	0	1	40.972549	2	0	1	0	0	1	1	3	1	0	1	1	0
528	2	1	10	0	1	40.972549	3	2	1	0	1	2	2	4	1	0	1	1	2
529	2	1	7	1	0	40.972549	3	0	1	0	1	1	1	3	1	0	1	1	1
530	2	1	5	1	0	40.972549	3	2	1	0	1	2	3	10	4	0	1	1	2
531	2	1	6	1	0	40.972549	3	1	1	0	1	2	0	20	1	0	1	1	2
532	3	1	6	1	1	40.972549	3	1	1	0	1	1	1	3	1	0	1	1	2
533	1	1	5	0	1	40.972549	3	0	0	0	0	3	3	13	2	0	1	1	1
534	2	1	7	0	0	40.972549	3	2	1	0	1	3	3	20	1	0	1	1	1
535	2	1	6	0	1	40.972549	3	0	0	0	0	2	2	5	2	0	1	1	0
536	2	1	7	1	0	40.972549	3	3	1	0	1	2	2	13	1	0	1	1	0
537	3	1	12	0	1	40.972549	3	0	0	0	0	2	2	18	2	0	1	1	2
538	2	1	13	1	1	40.972549	3	2	1	0	1	3	3	10	1	0	1	1	1
539	2	1	8	1	1	40.972549	3	2	1	0	1	3	3	3	1	0	1	1	2
540	2	1	10	0	0	40.972549	3	2	1	0	1	3	3	14	1	0	1	1	0
541	2	1	6	1	1	40.972549	3	2	1	0	1	3	3	10	1	0	1	1	1
542	2	1	6	0	1	40.972549	1	1	2	0	1	1	1	2	1	0	1	1	0
543	2	1	3	1	1	40.972549	1	2	2	0	1	1	3	14	1	0	1	1	2
544	2	1	5	0	1	40.972549	2	2	1	0	1	1	1	20	1	0	1	1	2
545	2	1	4	0	1	40.972549	1	1	1	0	0	1	1	15	2	0	1	1	0
546	2	1	7	1	1	40.972549	3	0	1	0	0	1	2	5	1	0	1	1	0
547	2	1	10	1	1	40.972549	3	2	1	0	1	2	2	20	1	0	1	1	1
548	2	1	6	0	0	40.972549	3	0	0	0	1	1	1	10	3	0	1	1	0
549	2	1	5	1	1	40.972549	3	2	1	0	1	3	3	3	1	0	1	1	1
550	2	1	6	1	0	40.972549	3	3	1	0	1	1	1	13	1	0	1	1	2
551	2	1	5	1	0	40.972549	3	0	1	0	1	0	0	5	1	0	1	1	2
552	2	1	5	0	0	40.972549	3	0	0	0	1	3	2	1	2	0	1	1	0
553	2	0	6	1	1	40.972549	3	0	0	0	1	3	2	3	3	0	1	1	1
554	2	1	5	1	1	40.972549	3	1	1	0	1	2	2	2	1	0	1	1	2
555	2	1	5	1	1	40.972549	3	1	1	0	1	3	2	10	1	0	1	1	0
556	2	1	7	0	0	40.972549	3	0	1	0	1	3	2	10	1	0	1	1	2
557	2	1	12	1	1	40.972549	3	2	1	0	1	3	1	10	1	0	1	1	0
558	2	1	5	1	1	40.972549	3	0	1	0	1	1	1	3	1	0	1	1	2
559	2	1	7	0	1	40.972549	3	0	1	0	1	3	2	10	1	0	1	1	2
560	3	1	7	0	1	40.972549	3	2	1	0	1	3	2	5	1	0	1	1	2
561	2	1	5	0	1	40.972549	3	0	1	0	0	1	1	6	1	0	1	1	2
562	2	1	5	0	1	40.972549	3	0	1	1	1	2	1	4	1	0	1	1	2
563	2	0	6	1	0	40.972549	3	2	0	0	1	3	2	4	3	0	1	1	0
564	2	1	5	0	1	40.972549	3	0	1	0	1	1	1	0	1	0	1	1	1
565	2	0	4	1	1	40.972549	3	2	0	0	1	2	1	29	3	0	1	1	2
566	2	1	6	0	0	40.972549	3	2	1	0	1	1	1	0	1	0	1	1	2
567	2	1	5	0	0	40.972549	2	2	1	0	1	3	2	13	1	0	1	1	2
568	3	1	9	1	1	40.972549	2	2	1	0	1	3	2	3	1	0	1	1	2
569	2	1	6	1	1	40.972549	2	2	1	0	1	1	1	10	1	0	1	1	1
570	2	1	5	0	0	40.972549	2	2	2	0	1	2	2	4	1	0	1	1	1
571	3	1	5	0	0	40.972549	2	2	0	0	1	3	2	10	2	0	1	1	1
572	3	1	6	0	0	40.972549	2	1	0	0	1	1	1	8	2	0	1	1	2
573	3	1	7	0	0	40.972549	2	2	1	0	1	3	2	13	1	0	1	1	2
574	2	1	5	0	1	40.972549	2	2	1	0	1	2	3	10	4	0	1	1	0
575	2	0	5	1	0	40.972549	2	0	0	0	1	2	2	6	3	0	1	1	0
576	2	1	9	0	1	40.972549	2	2	1	0	1	2	3	22	1	0	1	1	1
577	2	0	5	0	1	40.972549	2	2	0	0	1	1	1	3	3	0	1	1	1
578	2	1	4	1	1	40.972549	2	1	1	0	1	2	2	3	1	0	1	1	0
579	3	0	8	0	0	40.972549	2	0	0	0	1	3	3	7	3	0	1	1	0
580	2	1	3	0	1	40.972549	2	2	1	0	1	2	1	13	1	0	1	1	0
581	2	0	4	0	0	40.972549	2	1	0	0	1	2	1	13	3	0	1	1	0
582	2	0	5	0	0	40.972549	2	2	0	0	1	3	3	10	3	0	1	1	0
583	2	1	5	1	1	40.972549	2	1	0	1	0	0	1	0	2	0	1	1	2
584	2	1	5	1	1	40.972549	2	2	1	1	1	3	3	12	1	0	1	1	0
585	2	0	6	0	1	40.972549	2	0	0	0	1	1	1	1	3	0	1	1	2
586	2	0	5	1	1	40.972549	2	2	0	0	1	2	1	10	3	0	1	1	2
587	2	1	5	1	1	40.972549	2	2	2	0	1	3	2	3	1	0	1	1	0
588	2	1	5	0	1	40.972549	2	2	1	0	1	1	1	7	1	0	1	1	0
589	2	1	4	1	0	40.972549	2	1	1	0	1	1	1	3	1	0	1	1	1
590	2	1	7	0	0	40.972549	2	1	1	0	1	2	2	4	1	0	1	1	2
591	3	0	7	1	0	40.972549	1	1	0	0	1	1	1	13	3	0	1	1	2
592	2	1	4	1	1	40.972549	1	2	1	0	1	1	0	2	1	0	1	1	2
593	2	1	5	1	1	40.972549	1	3	1	0	1	3	2	20	1	0	1	1	0
594	2	1	4	1	1	40.972549	1	2	2	1	1	3	2	2	1	0	1	1	0
595	2	1	3	1	1	40.972549	1	1	2	0	1	0	0	3	1	0	1	1	0
596	2	1	4	0	1	40.972549	1	2	1	0	1	3	3	4	1	0	1	1	0
597	3	0	5	1	1	40.972549	1	2	0	0	1	3	1	26	3	0	1	1	2
598	2	1	6	1	1	40.972549	1	3	2	0	1	3	3	1	1	0	1	1	2
599	3	1	4	1	0	40.972549	1	2	2	0	1	2	1	2	1	0	1	1	2
600	2	1	4	0	0	40.972549	1	2	1	0	1	3	3	3	1	0	1	1	1
601	2	1	3	0	1	40.972549	1	1	2	0	1	3	2	0	1	0	1	1	1
602	2	0	6	1	1	40.972549	1	2	2	0	1	3	3	5	3	0	1	1	0
603	2	1	4	0	1	40.972549	1	2	1	0	1	2	2	1	1	0	1	1	0
604	2	1	3	1	1	40.972549	1	2	2	0	1	3	3	3	1	0	1	1	2
605	2	0	3	0	1	40.972549	1	2	0	0	1	3	2	3	3	0	1	1	1
606	3	1	6	0	1	40.972549	1	2	2	0	1	1	2	0	2	0	1	1	2
607	2	0	4	1	1	40.972549	1	3	2	0	1	3	3	13	1	0	1	1	0
608	3	0	5	0	1	40.972549	1	3	0	0	1	3	2	13	3	0	1	1	2
609	2	1	7	0	0	40.972549	1	2	2	0	1	2	1	3	1	0	1	1	2
610	3	0	6	1	1	40.972549	1	3	0	0	1	3	3	13	3	0	1	1	2
611	3	1	4	1	1	40.972549	1	2	2	0	1	3	2	1	1	0	1	1	1
612	3	1	8	0	1	40.972549	1	2	2	0	1	3	1	3	1	0	1	1	2
613	2	0	5	0	0	40.972549	1	1	0	0	1	2	2	0	3	0	1	1	2
614	2	1	3	1	1	40.972549	1	3	2	1	1	2	1	3	1	0	1	1	1
615	3	1	3	0	0	40.972549	1	2	1	0	1	3	2	10	1	0	1	1	1
616	3	1	4	1	1	40.972549	0	2	2	1	1	3	2	2	0	0	1	1	2
617	3	1	3	0	0	40.972549	0	2	2	0	1	3	2	12	3	0	1	1	1
618	2	1	2	1	1	40.972549	0	2	2	0	1	0	0	10	1	0	1	1	2
619	2	0	1	1	0	40.972549	0	2	0	0	1	3	2	12	0	0	1	1	2
620	2	1	2	1	1	40.972549	1	3	2	0	1	3	3	2	1	0	1	1	2
621	2	1	4	1	0	40.972549	0	3	2	0	1	3	1	2	1	0	1	1	2
622	2	1	4	1	1	40.972549	0	2	2	0	1	2	1	3	1	0	1	1	2
623	3	1	7	1	1	40.972549	0	2	2	0	1	3	2	3	1	0	1	1	1
624	2	1	2	1	1	40.972549	0	2	2	0	1	3	3	13	1	0	1	1	2
625	3	0	3	1	0	40.972549	0	1	0	0	1	2	2	0	3	0	1	1	2
626	3	1	5	0	1	40.972549	0	2	2	0	1	3	2	3	1	0	1	1	2
627	3	0	4	1	0	40.972549	0	2	0	0	1	3	3	4	3	0	1	1	2
628	3	1	5	1	0	40.972549	0	2	2	1	1	1	0	3	3	0	1	1	2
629	3	1	5	1	1	40.972549	0	2	0	0	1	3	2	2	0	0	1	1	1
630	3	1	10	1	1	40.972549	3	2	1	0	1	2	2	20	1	0	1	1	1
631	2	0	5	0	0	40.972549	2	1	0	0	1	0	1	10	3	0	1	1	0
632	3	0	4	1	0	40.972549	0	2	0	0	1	3	3	3	3	0	1	1	1
633	1	0	2	0	1	40.972549	0	2	2	0	1	3	1	1	3	0	1	1	2
634	2	0	5	0	1	40.972549	2	0	0	0	1	1	1	12	3	0	1	1	2
635	2	1	8	1	1	40.972549	3	2	1	0	1	1	1	20	1	0	1	1	2
636	2	1	4	0	0	40.972549	2	2	2	0	1	2	2	1	4	0	1	1	2
637	3	0	4	1	1	40.972549	0	1	0	0	1	2	1	1	3	0	1	1	1
638	3	0	6	1	1	40.972549	3	1	0	0	1	3	2	5	3	0	1	1	2
639	3	1	5	0	1	40.972549	2	2	1	0	1	3	2	20	1	0	1	1	1
640	2	0	7	0	0	40.972549	3	0	0	0	0	1	1	10	0	0	1	1	2
641	3	1	5	1	1	40.972549	2	2	1	0	1	2	1	10	1	0	1	1	1
642	1	0	2	1	1	40.972549	0	2	2	0	1	2	1	10	3	0	1	1	2
643	3	0	9	0	1	40.972549	2	1	0	0	1	1	1	4	3	0	1	1	2
644	2	1	8	0	1	40.972549	3	2	1	0	1	3	3	19	3	0	1	1	1
645	3	1	5	0	1	40.972549	1	2	2	0	1	2	2	3	1	0	1	1	1
646	3	1	4	1	0	40.972549	0	2	2	0	1	2	2	4	4	0	1	1	2
647	3	1	8	0	1	40.972549	1	2	1	0	1	2	1	7	1	0	1	1	2
648	3	1	3	0	0	40.972549	1	2	2	0	1	2	2	3	4	0	1	1	2
649	3	0	5	0	1	94.47619	0	2	0	0	1	0	2	6	3	1	1	0	2
650	3	1	3	0	1	94.47619	1	2	0	0	1	2	2	30	2	1	1	0	2
651	2	1	4	1	1	94.47619	1	2	2	0	1	2	1	14	1	1	1	0	2
652	3	0	6	1	1	94.47619	1	2	0	0	1	0	0	10	3	1	1	0	2
653	0	0	2	1	1	94.47619	1	2	0	0	1	0	1	6	3	1	1	0	1
654	3	0	5	1	1	94.47619	1	2	0	0	1	0	0	15	3	1	1	0	2
655	2	1	1	0	1	94.47619	0	2	2	0	1	1	1	2	1	1	1	0	2
656	2	1	1	0	1	94.47619	0	2	0	0	1	1	1	2	2	1	1	0	2
657	1	1	5	1	1	94.47619	1	2	0	0	1	3	3	12	2	1	1	0	1
658	3	0	5	0	1	94.47619	1	1	0	0	1	1	0	5	3	1	1	0	2
659	3	0	8	0	1	94.47619	3	0	0	0	1	0	0	0	3	1	1	0	0
660	3	0	3	1	1	94.47619	0	1	2	0	0	0	0	5	3	1	1	0	2
661	3	0	3	0	1	94.47619	0	2	0	0	1	1	0	2	3	1	1	0	0
662	2	1	1	0	1	94.47619	0	2	2	0	1	2	2	2	1	1	1	0	2
663	2	1	1	0	1	94.47619	0	2	0	0	1	2	2	2	2	1	1	0	2
664	2	0	2	0	1	94.47619	0	2	0	0	1	0	1	4	3	1	1	0	2
665	3	0	5	0	1	94.47619	2	0	0	0	1	0	0	5	3	1	1	0	2
666	2	1	4	1	1	94.47619	2	1	0	0	1	2	1	13	2	1	1	0	2
667	2	0	5	1	1	94.47619	3	2	0	0	1	2	2	7	2	1	1	0	2
668	2	1	4	1	1	94.47619	2	2	0	0	1	3	3	12	2	1	1	0	2
669	2	0	4	0	1	94.47619	2	1	0	0	1	1	1	12	3	1	1	0	0
670	2	1	3	0	0	94.47619	1	1	0	0	1	1	0	7	2	1	1	0	2
671	2	0	4	0	1	94.47619	2	0	0	0	1	0	0	3	3	1	1	0	0
672	2	0	6	0	1	94.47619	3	0	0	0	1	0	0	8	0	1	1	0	0
673	3	1	5	1	1	94.47619	0	2	2	0	1	1	2	6	2	1	1	0	2
674	2	1	3	0	1	94.47619	1	2	0	0	1	0	0	20	2	1	1	0	2
675	2	0	5	0	1	94.47619	2	1	0	0	1	0	1	0	3	1	1	0	2
676	2	0	4	0	1	94.47619	2	1	0	0	1	0	0	6	3	1	1	0	1
677	2	0	5	0	1	94.47619	2	2	0	0	1	1	1	5	3	1	1	0	1
678	2	1	5	1	1	94.47619	3	0	0	0	1	1	0	7	2	1	1	0	2
679	2	1	5	1	1	94.47619	3	2	0	0	0	1	1	18	2	1	1	0	2
680	2	1	4	0	1	94.47619	3	1	0	0	0	0	0	13	3	1	1	0	0
681	2	0	3	1	1	94.47619	1	1	0	0	1	0	0	0	3	1	1	0	2
682	2	0	4	0	1	94.47619	2	1	0	0	1	0	0	0	3	1	1	0	1
683	2	1	4	1	1	94.47619	1	3	0	1	1	2	0	10	2	1	1	0	1
684	2	0	4	1	1	94.47619	2	2	0	0	1	0	0	0	3	1	1	0	2
685	2	1	5	0	1	94.47619	3	2	0	0	0	1	1	3	2	1	1	0	2
686	2	1	2	1	1	94.47619	0	2	2	0	1	2	2	0	1	1	1	0	1
687	2	1	2	1	1	94.47619	0	2	2	0	1	1	1	2	1	1	1	0	2
688	2	1	4	1	1	94.47619	2	2	0	0	1	0	0	0	2	1	1	0	2
689	2	0	5	1	1	94.47619	2	2	0	0	1	0	0	0	3	1	1	0	0
690	2	0	4	1	1	94.47619	2	2	0	0	1	0	0	0	3	1	1	0	0
691	2	0	5	0	1	94.47619	3	0	0	0	1	0	0	0	3	1	1	0	1
692	2	1	3	1	1	94.47619	0	2	0	0	1	1	0	0	2	1	1	0	2
693	2	1	5	1	1	94.47619	2	2	0	0	1	0	0	0	2	1	1	0	2
694	2	1	5	1	1	94.47619	2	2	0	0	1	0	0	0	0	1	1	0	1
695	2	1	5	0	1	94.47619	3	2	0	0	1	0	0	0	2	1	1	0	2
696	2	0	5	0	1	94.47619	2	1	0	0	1	0	0	0	3	1	1	0	1
697	2	1	4	0	1	94.47619	2	0	0	0	1	0	0	0	2	1	1	0	1
698	2	0	3	0	1	94.47619	1	2	0	0	1	1	0	0	3	1	1	0	1
699	2	0	7	0	1	94.47619	3	0	0	0	0	0	0	10	3	1	1	0	1
700	2	1	3	0	1	94.47619	0	1	0	0	1	0	0	1	3	1	1	0	1
701	2	0	6	0	1	94.47619	3	1	0	0	0	0	0	10	3	1	1	0	2
702	2	1	3	1	1	94.47619	1	2	0	0	1	1	1	8	2	1	1	0	2
703	3	0	4	1	1	94.47619	1	1	0	0	1	0	0	0	0	1	1	0	2
704	2	0	4	0	1	94.47619	2	1	0	0	0	0	0	9	0	1	1	0	0
705	2	0	4	1	1	94.47619	2	2	0	0	1	0	0	6	3	1	1	0	1
706	2	0	4	0	1	94.47619	1	1	0	0	1	0	0	1	3	1	1	0	1
707	2	0	5	0	1	94.47619	2	0	0	0	1	0	0	11	3	1	1	0	1
708	2	1	5	0	1	94.47619	3	2	0	0	1	3	3	5	2	1	1	0	2
709	2	1	4	0	1	94.47619	2	2	0	0	1	0	0	3	3	1	1	0	2
710	2	1	4	0	1	94.47619	2	1	0	0	1	0	0	13	2	1	1	0	2
711	2	1	3	0	1	94.47619	1	1	0	0	1	0	0	12	2	1	1	0	1
712	2	0	4	1	1	94.47619	2	1	0	0	1	0	0	2	3	1	1	0	2
713	2	0	6	0	1	94.47619	3	1	0	0	1	2	0	5	3	1	1	0	1
714	2	0	5	1	1	94.47619	2	1	0	0	1	0	0	3	3	1	1	0	1
715	2	0	5	1	1	94.47619	3	1	0	0	1	0	0	2	3	1	1	0	1
716	2	0	4	0	1	94.47619	2	1	0	0	1	0	0	3	3	1	1	0	2
717	2	1	4	0	1	94.47619	2	1	1	0	0	0	0	18	2	1	1	0	2
718	3	0	4	1	1	94.47619	0	0	0	0	1	0	0	1	3	1	1	0	1
719	2	1	3	1	1	94.47619	1	1	0	0	1	0	0	3	2	1	1	0	2
720	2	0	4	0	1	94.47619	1	0	0	0	0	0	0	4	3	1	1	0	2
721	2	1	7	1	1	94.47619	3	2	0	0	1	0	0	3	2	1	1	0	2
722	2	1	3	1	1	94.47619	1	2	0	0	0	0	1	0	2	1	1	0	2
723	2	1	5	1	1	94.47619	3	2	0	0	1	3	3	7	2	1	1	0	2
724	2	1	5	1	1	94.47619	3	2	0	0	1	2	1	3	2	1	1	0	1
725	2	0	6	0	1	94.47619	3	0	0	0	1	1	1	0	3	1	1	0	2
726	3	1	7	0	1	37.855072	2	2	0	0	1	3	2	5	0	0	2	0	2
727	3	0	7	0	1	37.855072	0	2	0	0	1	2	2	0	0	0	2	0	2
728	3	1	7	0	0	37.855072	2	1	1	0	1	2	2	0	0	0	2	0	1
729	3	1	8	1	0	37.855072	2	2	1	0	1	3	0	13	1	0	2	0	2
730	3	0	5	1	1	37.855072	1	1	0	0	1	0	1	13	2	0	2	0	2
731	3	1	11	0	1	37.855072	2	1	1	0	1	2	2	9	1	0	2	0	2
732	3	1	6	0	1	37.855072	1	2	1	0	1	3	2	7	0	0	2	0	2
733	3	1	9	1	1	37.855072	3	1	1	0	0	0	1	15	1	0	2	0	2
734	3	1	6	1	1	37.855072	0	3	2	0	0	1	1	8	2	0	2	0	2
735	3	1	7	1	1	37.855072	0	2	0	1	1	3	3	4	2	0	2	0	2
736	3	1	9	1	1	37.855072	1	3	2	0	1	3	3	5	1	0	2	0	1
737	3	1	9	0	0	37.855072	2	1	1	0	1	1	1	12	1	0	2	0	2
738	1	1	1	0	0	37.855072	0	1	0	0	1	0	0	7	0	0	2	0	2
739	3	1	7	0	1	37.855072	1	0	0	0	1	3	1	7	1	0	2	0	2
740	3	1	6	1	0	37.855072	1	1	2	0	1	1	0	4	1	0	2	0	2
741	3	1	8	0	1	37.855072	2	2	1	0	1	3	3	16	1	0	2	0	2
742	3	0	7	0	1	37.855072	1	2	1	0	1	3	1	3	1	0	2	0	2
743	2	1	4	1	1	37.855072	0	2	2	0	1	3	3	6	0	0	2	0	2
744	3	0	8	1	1	37.855072	2	2	1	0	1	1	0	3	1	0	2	0	2
745	3	1	4	1	1	37.855072	0	3	2	0	1	3	3	12	1	0	2	0	1
746	0	1	6	0	1	37.855072	1	2	0	0	1	3	3	10	1	0	2	0	2
747	3	0	9	1	1	37.855072	1	2	2	0	0	3	3	10	0	0	2	0	1
748	3	1	12	0	0	37.855072	3	0	0	0	0	3	1	15	2	0	2	0	2
749	3	1	7	1	1	37.855072	1	2	0	0	1	3	1	0	0	0	2	0	2
750	3	0	7	1	1	37.855072	1	1	0	0	1	2	1	9	0	0	2	0	2
751	3	1	10	1	0	37.855072	2	2	2	0	1	3	3	15	1	0	2	0	2
752	2	1	4	0	1	37.855072	2	1	2	0	1	1	2	3	1	0	2	0	0
753	3	1	10	0	0	37.855072	2	2	1	0	1	3	3	13	1	0	2	0	2
754	3	1	6	1	1	37.855072	0	2	2	0	0	3	3	5	1	0	2	0	2
755	3	1	7	0	1	37.855072	1	1	1	0	1	3	1	0	1	0	2	0	1
756	3	1	9	1	1	37.855072	3	2	1	0	0	1	0	13	1	0	2	0	2
757	3	1	10	0	1	37.855072	3	2	1	0	1	3	1	13	1	0	2	0	2
758	3	1	8	1	1	37.855072	0	3	0	0	1	3	3	0	1	0	2	0	0
759	3	1	11	1	1	37.855072	1	3	2	1	0	3	3	10	1	0	2	0	2
760	3	1	8	0	1	37.855072	2	2	0	0	1	1	2	13	1	0	2	0	2
761	3	1	7	0	1	37.855072	1	3	2	0	1	3	3	4	1	0	2	0	2
762	3	1	6	1	0	37.855072	2	3	1	0	1	3	1	4	0	0	2	0	1
763	3	1	11	0	1	37.855072	2	1	1	0	1	1	1	5	0	0	2	0	2
764	3	1	11	1	1	37.855072	3	3	1	0	1	3	3	19	1	0	2	0	2
765	3	1	9	1	1	37.855072	1	2	1	0	1	3	3	11	0	0	2	0	2
766	3	1	8	0	1	37.855072	2	1	1	0	0	0	1	4	0	0	2	0	2
767	3	1	12	1	1	37.855072	2	2	1	0	1	2	2	2	1	0	2	0	2
768	3	1	8	0	1	37.855072	3	2	1	1	1	3	3	11	1	0	2	0	2
769	3	0	8	1	1	37.855072	2	1	0	0	1	0	1	0	3	0	2	0	2
770	3	1	10	1	1	37.855072	2	2	1	1	1	3	1	13	1	0	2	0	2
771	3	1	5	1	1	37.855072	2	2	1	0	1	3	1	34	1	0	2	0	2
